# Supplementary material for: Dopaminergic Modulation of Orofacial Mechanical Hypersensitivity Induced by Infraorbital Nerve Injury
Source: Int J Mol Sci. 2020 Mar 12;21(6):1945. doi: 10.3390/ijms21061945 (PMC7139594; doi:10.3390/ijms21061945)
Supplement: Supplementary file 1 [file ijms-21-01945-s001.zip]

Archive with 12 entries (12 files):
- Supplementary files/Figure S1.TIF
- Supplementary files/Figure S10.TIF
- Supplementary files/Figure S11.TIF
- Supplementary files/Figure S2.TIF
- Supplementary files/Figure S3.TIF
- Supplementary files/Figure S4.TIF
- Supplementary files/Figure S5.TIF
- Supplementary files/Figure S6.TIF
- Supplementary files/Figure S7.TIF
- Supplementary files/Figure S8.TIF
- Supplementary files/Figure S9.TIF
- Supplementary files/File S1.xlsx
