# Supplementary material for: Dopaminergic Modulation of Orofacial Mechanical Hypersensitivity Induced by Infraorbital Nerve Injury
Source: Int J Mol Sci. 2020 Mar 12;21(6):1945. doi: 10.3390/ijms21061945 (PMC7139594; doi:10.3390/ijms21061945)
Supplement: Supplementary file 1 [file ijms-21-01945-s001.zip › Supplementary files/File S1.xlsx]

## Sheet: Figure 1
Raw data of Figure 1.
The change of head-withdrawal threshold following ION-CCI.
CCI	pre operation	3	7	14	21		sham	pre operation	3	7	14	21
	60	8	6	6	4			60	60	60	60	60
	60	8	6	4	6			60	26	26	26	26
	26	6	4	4	6			26	26	60	60	60
	60	8	6	4	6			26	26	26	26	26
	60	6	6	6	6			60	60	60	60	60
	26	8	4	6	6			60	26	60	26	26

## Sheet: Figure 2A
Raw data of Figure 2A.
The change of head-withdrawal threshold after i.p. quinpirole administration.
CCI+saline
	before	20	60	120	180	240
	6	6	6	6	6	6
	6	6	4	4	6	6
	4	6	4	4	6	4
	4	4	4	6	4	6
	6	4	6	4	4	4
	4	4	6	4	4	4
	6	4	4	6	4	6
CCI+quin
	6	26	26	26	26	15
	4	60	26	26	26	15
	4	26	15	15	15	15
	6	60	15	15	15	8
	4	26	26	26	26	8
	4	26	26	26	26	15
	6	60	15	15	15	8

## Sheet: Figure 2C
Raw data of Figure 2c
The number of pERK-IR cells in the Vc.
CCI+saline
	27	32	20	22	15
	30	34	35	26	24
	27	32	20	25	15
	31	34	33	24	23
	28	34	27	22	19
	33	35	37	29	26
	29	39	28	37	17
CCI+quinpirole
	14	14	24	10	9
	21	15	12	14	15
	12	18	26	10	11
	13	26	19	22	5
	15	14	20	12	10
	18	25	14	19	11
	24	23	31	22	19

## Sheet: Figure 3B
Raw data of Figure 3B.
The change of head-withdrawal threshold after drug microinjections.
CCI+saline
	pre	20	40	60
	6	6	6	6
	6	6	4	6
	6	6	6	6
	6	4	4	4
	4	4	6	4
	4	4	4	6
	6	6	6	6
CCI+quinpirole
	pre	20	40	60
	6	15	8	6
	6	15	8	6
	6	15	15	6
	4	26	15	6
	4	26	8	8
	4	15	15	8
	6	26	15	6
CCI+muscimol
	pre	20	40	60
	6	15	26	15
	6	15	15	8
	4	15	8	8
	4	15	15	6
	4	26	8	8
	4	15	15	6
	6	26	15	8

## Sheet: Figure 3D
Raw data of Figure 3D.
The number of pERK-IR cells in the Vc.
CCI+saline
	27	32	20	22	15
	28	32	32	25	22
	30	30	22	29	20
	33	33	26	28	25
	30	35	28	22	19
	29	29	31	29	19
	29	39	27	24	23
CCI+quinpirole
	14	15	23	11	10
	21	16	14	14	15
	12	19	26	10	11
	13	26	20	22	5
	12	15	20	13	13
	19	20	18	13	9
	18	22	24	16	6
CCI+muscimol
	3	13	6	10	8
	10	10	8	6	7
	8	10	19	18	27
	8	13	10	8	7
	8	15	19	20	24
	11	14	13	9	21
	16	21	19	15	19

## Sheet: Figure 4B
Raw data of Figure 4B.
The number of TH-IR cells in the A11 nucleus.
saline ipsi												6-OHDA ipsi
35	29	25	32	23	26	27	27	26	21			5	23	29	14	11	21	13	20	7	0
40	41	60	35	33	25	18	20	27	19			0	0	2	2	3	0	0	2	2	0
32	27	69	51	27	27	34	22	14	9			14	13	8	16	15	10	9	11	6	8
36	56	13	19	20	27	17	19	13	12			14	13	10	13	10	19	16	6	11	7
88	16	19	29	28	24	27	29	15	18			19	14	20	12	14	14	14	9	5	5
16	23	51	38	40	21	35	23	21	25			12	19	18	26	19	27	25	18	11	5
40	46	80	63	32	20	25	27	19	18			10	9	29	19	13	27	10	13	11	10
33	76	24	18	32	35	28	21	23	12			21	25	18	14	30	19	21	21	9	16
39	15	25	19	33	26	35	31	22	9			0	16	19	14	2	4	25	2	0	5
33	29	54	55	52	23	29	20	27	27			23	13	14	13	19	15	22	14	5	0
44	35	43	34	44	28	21	37	19	6			18	15	10	11	11	9	9	5	7	5
89	37	36	41	29	16	15	39	25	6			16	27	3	5	19	14	5	12	8	6
29	37	43	33	35	32	16	48	12	14			11	2	7	9	13	12	17	12	11	9
30	41	51	32	41	38	17	25	10	7			6	6	8	10	14	11	10	15	10	5
saline contra												6-OHDA contra
54	32	19	17	8	21	31	23	15	22			23	4	17	44	20	15	14	27	24	7
41	66	45	27	16	24	29	19	25	16			15	29	32	23	23	33	11	15	10	21
44	38	58	42	36	26	38	24	15	12			13	41	35	33	26	27	27	21	18	23
27	23	11	24	13	17	25	19	29	10			34	27	52	22	25	18	20	19	25	9
33	23	35	20	23	27	19	27	35	24			49	46	19	20	27	34	19	9	18	14
41	37	33	19	21	11	24	34	17	21			19	16	29	28	27	17	19	12	12	12
45	39	40	10	21	19	25	25	23	23			20	29	45	52	29	20	27	28	9	13
36	48	35	33	45	31	24	32	12	18			26	20	4	24	30	28	27	7	17	10
47	25	54	36	46	19	25	25	23	9			29	36	25	31	17	18	21	18	14	17
36	29	45	39	37	20	19	19	24	18			25	24	46	34	19	20	26	21	13	11
48	45	36	39	38	44	32	31	24	10			46	27	64	44	29	20	27	8	16	16
69	26	10	38	33	35	21	19	20	12			50	34	33	42	32	28	14	26	13	18
43	20	42	34	32	15	2	15	22	10			43	29	19	35	26	21	13	10	15	12
50	20	33	27	36	25	4	34	17	9			51	31	54	41	29	23	27	13	9	13

## Sheet: Figure 4C
Raw data of Figure 4C
The change of head-withdrawal threshold after 6-OHDA microinjection.
CCI+saline
	before administration of 6-OHDA	14 days after microinjection
	6	6
	6	6
	4	4
	4	4
	4	6
	6	4
	6	4
CCI+6-OHDA
	6	4
	6	4
	6	4
	4	2
	4	2
	4	2
	4	2

## Sheet: Figure 4E
Raw data of Figure 4E.
The number of pERK-IR cells in the Vc.
CCI+saline
	25	30	20	22	15
	24	32	30	26	26
	21	22	29	20	22
	25	31	30	26	21
	28	29	27	26	19
	31	26	31	29	24
	35	31	23	38	17
CCI+6-OHDA
	29	36	48	37	37
	25	31	32	25	22
	49	51	44	34	26
	21	34	33	32	28
	24	32	29	28	24
	54	33	35	17	23
	43	38	45	27	9

## Sheet: Sheet9
The head-withdrawal threshold before and after the implantation of a metal cannula.
	7 days after ION-CCI	13 days after ION-CCI
	6	6
	6	6
	4	4
	4	4
	6	6
	6	4
	6	4
	6	6
	4	6
	6	4
	4	4
	4	6
	4	4
	4	4
	6	6
	6	6
	4	4
	4	4
	4	4
	6	4
	6	6
	6	6
	4	6
	4	6
	4	4
	4	6
	6	6
	6	4
	4	6
	6	6
	4	6
	4	4
	6	4
	4	4
	4	4
	6	6
	6	6
	4	4
	4	4
	6	4
	4	4
	4	4
